# Supplementary material for: Protocol for a Delphi Consensus Study to Determine the Essential and Optional Ultrasound Skills for Medical Practitioners Working in District Hospitals in South Africa
Source: Int J Environ Res Public Health. 2022 Aug 5;19(15):9640. doi: 10.3390/ijerph19159640 (PMC9367781; doi:10.3390/ijerph19159640)
Supplement: Supplementary file 1 [file ijerph-19-09640-s001.zip]

Archive with 1 entries (1 files):
- ijerph-1754305-Supplementary.pdf
